# Supplementary material for: Selection and T-cell antigenicity of synthetic long peptides derived from SARS-CoV-2
Source: J Gen Virol. 2022 Jan 11;103(1):001698. doi: 10.1099/jgv.0.001698 (PMC8895615; doi:10.1099/jgv.0.001698)
Supplement: Supplementary material 1 [file jgv-103-1698-s001.xlsx]

## Sheet: SLP conservation
	Table S1:
	Peptide		Residue number
	Region	conservation	1	2	3	4	5	6	7	8	9	10	11	12	13	14	15	16	17	18	19	20	21	22	23	24	25	26	27	28	29
	NP41-57	% homology	98.3193	98.3193	100	98.3193	98.3193	98.3193	99.1597	100	100	100	98.3193	100	100	98.3193	100	98.3193	100	100	100	100	100	100	97.541	95.9016	100	95.9016
		predominant/ variant aa	R/P	R/K	P	Q/R	G/A	L/A	P/S	N	N	T	A/V	S	W	F/Y	T	A/G	L	T	Q	H	G	K	E/V	D/E/P	L	K/R/T
	NP65-94	% homology	100	100	98.3193	100	100	100	100	100	98.3193	100	100	97.479	100	98.3193	98.3193	100	97.479	100	98.3193	98.3193	100	100	100	100	100	98.3193	99.1597
		predominant/ variant aa	F	P	R/P	G	Q	G	V	P	I/K	N	S	S/G/T	P	D/A	D/Q	Q/N	I/A	G	Y	Y/S	R	R	A/Q	T/E	R	R/K	I
	NP100-28	% homology	100	98.3051	100	97.4576	100	98.3051	100	100	100	100	100	100	100	98.3051	100	100	100	100	100	100	97.4576	100	100	98.3051	98.3051	100	98.3051	100
		predominant/ variant aa	K	M/I	K	D/E	L	S/A	P	R	W	Y	F	Y	Y	L/T	G	T	G	P	E	A	G/A/S	L	P	Y/F	G/R	A	N/V	K
	NP215-229	% homology	99.1525	99.1525	99.1379	100	100	100	100	100	98.3051	100	100	98.3051	100	100	98.3051	100	98.3051	98.3051	98.3051	97.4576	100	100	100
		predominant/ variant aa	G/R	D/E	A/S	A	L	A	L	L	L/Y	L	D	R/L	L	N	Q/R	L	E/Q	S/A	K/L	M/E/V	S/L	G	K
	NP311-335	% homology	98.3193	100	100	100	100	98.3193	100	100	100	98.3193	98.3193	98.3193	98.3193	98.3193	98.3193	98.3193	98.3193	98.3193	98.3193	98.3193	98.3193	100	98.3193	100	97.479
		predominant/ variant aa	S/T	A	S	A	F	F/M	G	M	S	R/Q	I/F	G/K	M/L	E/T	V/H	T/Q	P/N	S/P	G/V	T/Y	W/F	L	T/R	Y	T/S/H
	NP350-374	% homology	98.3051	98.3051	100	100	98.3051	98.3051	98.3051	100	100	100	100	100	100	100	100	98.2906	98.2906	100	98.2906	100	98.2906	98.2906	98.2906	98.2906	100
		predominant/ variant aa	V/L	I/E	L	L	N/E	K/Q	H/N	I	D	A	Y	K	T	F	P	P/K	T/K	E	P/K	K	K/Q	D/K	K/A	K/P	K
	M94-111	% homology	100	100	100	100	100	100	100	100	100	100	100	100	100	100	100	100	100	100	100	100	100	100	100	100	100	100
		predominant/ variant aa	S	Y	F	I	A	S	F	R	L	F	A	R	T	R	S	M	W	S	F	N	P	E	T	N	I	L
	M136-158	% homology	100	100	100	100	100	100	100	100	100	100	99.9079	100	100	100	100	100	100	100	100	99.9079	100	100	100
		predominant/ variant aa	S	E	L	V	I	G	A	V	I	L	R/H	G	H	L	R	I	A	G	H	H	L	G	R
	E50-69	% homology	100	100	100	100	100	100	100	100	100	100	100	100	100	100	100	100	100	100	100	100	100
		predominant/ variant aa	S	L	V	K	P	S	F	Y	V	Y	S	R	V	K	N	L	N	S	S	R	V
	ORF3202-19	% homology	99.3333	100	100	100	100	100	100	100	99.8333	100	100	100	100	100	100	99.8333	100	100
		predominant/ variant aa	V/L	L	H	S	Y	F	T	S	D	Y	Y	Q	L	Y	S	T	Q	L
	ORF7a76-97	% homology	100	99.8333	99.8333	99.6667	100	100	99.8333	100	100	100	100	100	100	100	100	100	100	99.6667	99.8333	100	100	100
		predominant/ variant aa	Q	L/V	R/L	A/V	R	S	V	S	P	K	L	F	I	R	Q	E	E	V	Q	E	L	Y
	NSP32323-40	% homology	100	89.604	100	100	100	94.5679	99.2593	100	100	89.6296	100	100	100	89.3827	100	100	100	89.6552
		predominant/ variant aa	L	V/A	A	E	W	F	L	A	Y	I	L	F	T	R/K	F	F	Y	V/L
	NSP63622-647	% homology	89.1626	99.7537	89.1626	99.7537	99.7537	89.1626	89.4089	99.7537	99.7537	99.7537	99.7537	99.7537	99.7537	99.7537	99.7537	99.7537	99.7537	100	100	99.7537	99.7537	99.7537	100	99.5074	99.7537	99.5074	99.5074
		predominant/ variant aa	S/A	A	F/C	A	M	M/L	F/L	V	K	H	K	H	A	F	L	C	L	F	L	L	P	S	L	A	T	V	A
	NSP84082-102	% homology	100	100	100	99.7531	100	88.8889	99.7537	99.7537	99.5074	99.7537	99.7537	99.7537	99.7537	99.7537	99.7537	99.7537	99.7537	99.7537	99.7537	99.7537	99.7537
		predominant/ variant aa	N	T	C	D	G	T/N	T	F	T	Y	A	S	A	L	W	E	I	Q	Q	V	V
	NSP124894-915	% homology	100	99.7531	100	100	100	100	100	100	100	100	100	99.0099	100	100	100	100	100	100	100	100	100	100
		predominant/ variant aa	D	A	L	F	A	Y	T	K	R	N	V	I	P	T	I	T	Q	M	N	L	K	Y
	NSP125246-63	% homology	100	100	100	100	100	100	100	100	100	100	100	100	100	100	100	100	100	100
		predominant/ variant aa	L	M	I	E	R	F	V	S	L	A	I	D	A	Y	P	L	T	K
	NSP125267-95	% homology	100	100	100	100	99.7537	100	100	100	100	100	100	100	100	100	100	100	100	100	100	100	100	100	100	100	100	100	100	100	100
		predominant/ variant aa	Q	E	Y	A	D	V	F	H	L	Y	L	Q	Y	I	R	K	L	H	D	E	L	T	G	H	M	L	D	M	Y
	NSP135455-79	% homology	100	100	100	100	100	100	100	100	100	100	99.7525	100	100	100	100	100	100	100	100	100	100	100	100	100	100
		predominant/ variant aa	K	L	F	A	A	E	T	L	K	A	T	E	E	T	F	K	L	S	Y	G	I	A	T	V	R
	NSP135745-58	% homology	100	100	100	100	100	100	100	100	100	100	100	100	100	100	100	100
		predominant/ variant aa	R	R	C	P	A	E	I	V	D	T	V	S	A/T	L	V	Y
	NSP166821-45	% homology	100	100	100	100	100	100	100	100	100	100	100	100	100	99.7537	100	100	100	100	100	100	100	100	99.7537	100	100
		predominant/ variant aa	K	Y	T	Q	L	C	Q	Y	L	N	T	L	T	L/I	A	V	P	Y	N	M	R	V	I/M	H	F

## Sheet: Table S2
	Supplementary table 2 ELISPOT responses by peptide and donor
	Class I HLA restriction	A*03:01, A*31:01, A*32:01, A*33:01, A*68:01, B*08:01, B*40:01, B*44:02/03	A*02:01, A*02:03, A*02:06, A*24:02/A*23:02, A*03:01, A*30:01, A*31:01, A*32:01, B*08:01 B*15:01, B*27:05	A*02:01, A*03:01, A*11:01, A*31:01, A*32:01, A*68:01, B*07:02, B*08:01, B*15:01, B*57:01	A*01:01, A*24:02/A*23:02, B*07:02, B*08:01, B*14:02, B*35:01, B*51:01 B*58:01	A*01:01, A*02:01, A*11:01, A*24:02/A*23:02, A*26:01, A*03:01, A*68:01, B*07:02, B*08:01, B*15:01, B*18:01, B*35:01, B*40:01, B*44:02/03, B*57:01, A*11:01	A*01:01, A*02:01, A*11:01, A*26:01, A*03:01, A*30:01, A*31:01, A*33:01, A*68:01, B*57:01, B*35:01, B*40:01, B*44:02/03, B*51:01, B*53:01	A*01:01, A*02:01, A*11:01, A*03:01, A*68:01, B*15:01,	A*01:01, A*02:01, A*02:03, A*02:06, A*24:02/A*23:02, A*26:01, A*31:01, A*33:01, A*68:01, B*15:01, B*35:01, B*40:01, B*44:02/03, B*57:01	A*02:01, A*02:03, A*02:06, A*03:01, A*11:01, A*24:02/A*23:02, A*68:01, B*08:01, B*15:01	A*01:01, A*02:01, A*02:06, A*24:02/A*23:02, A*68:02, B*35:01, B*51:01, B*57:01, B*58:01	A*02:06, A*26:01, A*33:01, A*68:01, A*68:02, B*07:02, B*08:01, B*35:01, B*51:01, B*53:01	A*02:01, A*02:03, A*02:06, A*03:01, A*11:01, A*68:02, B*07:02, B*35:01	A*01:01, A*02:06, A*11:01, A*03:01, A*30:01, A*31:01, A*68:01, B*18:01, B*40:01, B*44:02/03	A*01:01, A*02:01, A*02:03, A*02:06, A*03:01, A*11:01, A*30:01, A*31:01, A*68:01, A*68:02, B*15:01, B*44:02/03	A*01:01, A*02:01, A*02:06, A*26:01, A*30:01, A*68:02, B*40:01, B*51:01, B*53:01	A*02:01, A*02:03, A*02:06, A*11:01, A*02:03, A*03:01, A*24:02/A*23:02, A*31:01, A*68:01, B*51:01, B*57:01, B*58:01	Nucleoprotein group (peptides 2, 3, 5, 6)	Non structural group (peptides 12-20)	All peptides (peptides 2, 3, 5, 6, 8, 9, 11-20)	11 peptide group (peptides 2, 3, 5, 6, 8, 15-20)	SARS-CoV-2 reference set	CEF peptide group	CEFT peptide group
	Donor	M136-158	E50-69	ORF7a76-97	NP65-94	NP100-28	NP311-335	NP350-374	NSP32323-40	NSP63622-647	NSP84082-102	NSP124894-915	NSP125246-63	NSP125267-95	NSP135455-79	NSP135745-58	NSP166821-45
	1	60	43.3333	68.3333	18.3333	120	65	53.3333	115	50	56.6667	91.6667	46.6667	70	41.6667	3.33333	58.3333	81.6667	60	66.6667	75	146.667	45	148.333
	2	110	-15	25	26.6667	16.6667	20	35	48.3333	-33.3333	-10	-15	-16.6667	-13.3333	193.333	0	-5	8.33333	-71.6667	-10	20	-38.3333	111.667	1.66667
	3	58.3333	98.3333	38.3333	41.6667	33.3333	20	45	38.3333	96.6667	90	98.3333	70	73.3333	-13.3333	55	143.333	11.5	71.5	25	43.3333	-15	65	180
	4	-5	-10	68.3333	21.6667	23.3333	26.6667	-5	-5	-15	6.66667	11.6667	8.33333	25	26.6667	41.6667	48.3333	46.6667	53.3333	70	80	153.333	1023.33	25
	5	-15	30	32.5	57.5	10	35	30	-10	-5	52.5	17.5	17.5	25	30	27.5	-5	0	33.3333	25	23.3333	8.33333	78.3333	-17.5
	6	60	8.33333	-11.6667	21.6667	66.6667	5	25	56.6667	15	11.6667	51.6667	11.6667	8.33333	10	30	18.3333	101.667	36.6667	101.667	51.6667	406.667	621.667	166.667
	7	5	45	8.33333	145	76.6667	143.333	51.6667	20	-25	20	118.333	158.333	95	71.6667	65	21.6667	153.333	233.333	258.333	505	638.333	155	5
	Table shows SFC/ 1x106 T-cells for each peptide/donor with the no peptide control subtracted. Positive responses (in blue) are defined as a fold increase >1.5 AND P=<0.05 using a students T-test

## Sheet: Table S3
	Supplemetary table 3 AIM assay responses by peptide and donor cells
	Donor		M136-158			E50-69			ORF7a76-97			NP65-94			NP100-28			NP311-335			NP350-374			NSP32323-40			NSP63622-647			NSP84082-102			NSP124894-915			NSP125246-63			NSP125267-95			NSP135455-79			NSP135745-58			NSP166821-45
	C3+ CD8+ T-cells		CD137 CD40L	CD137 CD69	CD40L OX40	CD137 CD40L	CD137 CD69	CD40L OX40	CD137 CD40L	CD137 CD69	CD40L OX40	CD137 CD40L	CD137 CD69	CD40L OX40	CD137 CD40L	CD137 CD69	CD40L OX40	CD137 CD40L	CD137 CD69	CD40L OX40	CD137 CD40L	CD137 CD69	CD40L OX40	CD137 CD40L	CD137 CD69	CD40L OX40	CD137 CD40L	CD137 CD69	CD40L OX40	CD137 CD40L	CD137 CD69	CD40L OX40	CD137 CD40L	CD137 CD69	CD40L OX40	CD137 CD40L	CD137 CD69	CD40L OX40	CD137 CD40L	CD137 CD69	CD40L OX40	CD137 CD40L	CD137 CD69	CD40L OX40	CD137 CD40L	CD137 CD69	CD40L OX40	CD137 CD40L	CD137 CD69
		1							1.59	2.17	1.52	2.02	2.21	1.63	1.75	2.02	1.81	1.61	1.8			1.76		1.5	1.87					1.84	1.8	1.63							1.7	1.54						1.52
		2									2.12										1.86	1.68	1.7																				1.59
		3				1.77	1.52	1.65												1.55				1.92	1.51																							1.52
		4				1.56												1.59																		1.97			2.53		2	3.03			1.59			1.56
		5	2.9	6	3.45	1.83		2.89						1.71						1.81			2.04	2.31	7.48	2.87																		1.48			1.95
		11		1.55			1.7			1.68			1.7		1.53	1.82		2.1	3.01	1.67				2.2	2.12	2.23	1.55	1.64	1.53														1.46						1.62
	CD3+ CD4+ T-cells		CD137 OX40	CD137 CD469	CD40L OX40	CD137 OX40	CD137 CD469	CD40L OX40	CD137 OX40	CD137 CD469	CD40L OX40	CD137 OX40	CD137 CD469	CD40L OX40	CD137 OX40	CD137 CD469	CD40L OX40	CD137 OX40	CD137 CD469	CD40L OX40	CD137 OX40	CD137 CD469	CD40L OX40	CD137 OX40	CD137 CD469	CD40L OX40	CD137 OX40	CD137 CD469	CD40L OX40	CD137 OX40	CD137 CD469	CD40L OX40	CD137 OX40	CD137 CD469	CD40L OX40	CD137 OX40	CD137 CD469	CD40L OX40	CD137 OX40	CD137 CD469	CD40L OX40	CD137 OX40	CD137 CD469	CD40L OX40	CD137 OX40	CD137 CD469	CD40L OX40	CD137 OX40	CD137 CD469
		1													1.85									2.2		1.92			2	1.85	1.59	1.54	2.2	1.48			1.83	1.62					1.72		2	1.76		1.4
		2							1.63						1.56						1.58			1.85			1.62													1.96					1.63	1.78	1.57
		3										1.51													1.67									1.83	1.63							1.7	1.9	1.93
		4	1.67		1.57	1.5		1.8		1.58	1.93					1.55	1.47	1.57	1.63	1.9		1.45	1.63							1.7	1.88	2				1.8	2.13	2.13	1.8	2.4	2.03
		5	2.28	7.29	4.77	1.91		2.7			1.8										1.55			2.2	4.9	3															2.25			1.92	1.61	1.78
		6			1.78					1.7				1.64		1.5		1.91	5.55	2.65	1.61	1.83	1.8	1.72	1.98	2.29			1.89														1.7					1.71	2.38
			Tables 3: AIM responses from CD8+ and CD4+ T-cells to each of the individual peptides for each donor mDDC-T-cell co culture (1-6). Response is defined as a >1.5 increase compared to the no peptide controls
[truncated: 1 more columns]
